# Supplementary material for: Multi-Omics Analysis of Low-Temperature Fruiting Highlights the Promising Cultivation Application of the Nutrients Accumulation in Hypsizygus marmoreus
Source: J Fungi (Basel). 2022 Jun 30;8(7):695. doi: 10.3390/jof8070695 (PMC9315786; doi:10.3390/jof8070695)
Supplement: Supplementary file 1 [file jof-08-00695-s001.zip]

Archive with 1 entries (1 files):
- jof-1754506-supplementary.pdf
